# Supplementary material for: The Influence of Exogenous Phenylalanine on the Accumulation of Secondary Metabolites in Agitated Shoot Cultures of Ruta graveolens L
Source: Molecules. 2023 Jan 11;28(2):727. doi: 10.3390/molecules28020727 (PMC9864388; doi:10.3390/molecules28020727)
Supplement: Supplementary file 1 [file molecules-28-00727-s001.zip]

Archive with 1 entries (1 files):
- molecules-2137630-supplementary.pdf
